# Supplementary material for: Changes in postural sway and cortical activities after napping
Source: PLoS One. 2025 Apr 9;20(4):e0320926. doi: 10.1371/journal.pone.0320926 (PMC11981209; doi:10.1371/journal.pone.0320926)
Supplement: S1 Data — (XLSX) [file pone.0320926.s001.xlsx]

## Sheet: Frequency_transverse
Postural Sway - Acc - Centroidal Frequency (Hz)	Condition 1		Condition 2		Condition 4		Condition 5
	before sleep	after sleep	before sleep	after sleep	before sleep	after sleep	before sleep	after sleep
Y05	0.904	0.983	1.014	0.877	0.851	0.859	0.831	0.72
Y06	1.148	1.292	1.202	1.06033	1.016	0.92	1.15433	1.20433
Y07	0.955	1.005	1.08167	0.932667	0.950667	1.00867	1.10233	1.198
Y08	1.431	1.44967	1.43967	1.23367	1.198	1.06833	1.10367	1.14267
Y09	0.890333	0.878	1.03567	1.11467	0.965667	1.004	1.09433	0.921
Y10	1.17867	1.25733	1.046	1.041	0.955333	1.05533	0.922667	1.038
Y11	1.22967	1.31633	1.227	1.31067	1.13867	1.39833	1.34333	1.152
Y12	1.08867	1.165	1.119	1.12167	1.14867	1.15167	0.995667	0.986
Y13	1.12233	1.39767	1.19333	1.324	1.101	1.20433	1.18367	1.16133
Y14	1.10767	1.17267	1.10267	1.07933	0.885	1.30167	1.03467	1.066
Y15	0.853333	0.925333	1.008	0.876333	0.914667	1.00767	1.00367	0.933667
Y16	0.829	0.801	1.09	0.984667	0.809333	1.063	1.26333	1.08433

## Sheet: Velocity_transverse
	Eyes open, firm surface		Eyes closed, firm surface		Eyes open, foam surface		Eyes closed, foam surface
	before napping	after sleep	before sleep	after sleep	before sleep	after sleep	before sleep	after sleep
Y05	0.07	0.05	0.06	0.04	0.15	0.13	0.16	0.1
Y06	0.08	0.06	0.04	0.06	0.2	0.13	0.07	0.07
Y07	0.15	0.14	0.06	0.06	0.26	0.19	0.13	0.11
Y08	0.03	0.03	0.02	0.04	0.14	0.11	0.1	0.11
Y09	0.09	0.08	0.03	0.04	0.18	0.19	0.11	0.16
Y10	0.05	0.04	0.04	0.05	0.12	0.19	0.11	0.15
Y11	0.04	0.05	0.02	0.03	0.16	0.06	0.08	0.09
Y12	0.06	0.03	0.03	0.05	0.06	0.07	0.08	0.1
Y13	0.08	0.04	0.03	0.02	0.25	0.15	0.2	0.15
Y14	0.03	0.03	0.05	0.03	0.11	0.16	0.1	0.12
Y15	0.06	0.06	0.05	0.07	0.09	0.1	0.15	0.12
Y16	0.18	0.11	0.07	0.1	0.23	0.15	0.09	0.13

## Sheet: Theta
COM	1_Before	2_Before	4_Before	5_Before	1_After	2_After	4_After	5_After
1	100	129.311	102.025	112.825	163.411	189.072	201.169	158.925
1	100	101.211	109.672	118.842	411.636	72.8722	93.7695	98.5745
1	100	99.0573	90.5301	101.854	80.2192	84.9964	99.3771	85.8735
1	100	91.779	77.1593	72.2624	150.326	150.013	137.136	132.98
1	100	61.392	37.2812	38.667	13.4663	12.369	16.6321	12.379
1	100	90.1828	112.938	90.5975	14.7675	13.0683	12.0862	13.4362
1	100	140.069	101.517	179.768	146.461	232.82	141.367	231.546
1	100	123.489	127.462	148.81	80.6923	94.8145	78.1909	113.312
2	100	109.747	91.1195	97.0246	379.983	306.797	318.014	297.09
2	100	131.418	118.451	117.523	28.7753	27.4166	25.9253	26.8181
2	100	110.517	90.6283	115.95	84.9742	94.2074	93.317	111.161
2	100	126.076	96.6367	95.1287	60.8695	71.8448	65.4313	72.898
2	100	100.176	95.2254	103.783	68.4568	85.8698	83.0304	84.4254
2	100	70.758	141.782	67.0093	58.2912	51.9009	115.544	147.668
2	100	109.935	116.964	113.654	105.196	84.5275	108.207	112.754
2	100	97.9853	106.512	98.984	112.5	102.785	96.535	92.1518
2	100	108.046	69.2767	77.602	124.861	122.811	89.7785	91.8682
2	100	79.5892	113.004	98.7881	115.231	117.427	475.017	114.138
2	100	105.032	128.829	251.568	74.5555	74.6167	73.2715	67.8313
2	100	104.947	85.2686	113.525	146.601	159.656	161.629	187.251
3	100	101.535	102.996	81.4303	100.397	142.257	104.907	95.7925
3	100	100.134	100.272	78.6424	75.8315	65.6477	88.2234	79.1042
3	100	97.7928	112.209	112.147	39.461	37.5382	29.0072	38.7518
3	100	84.971	74.499	114.499	50.4739	51.3535	59.4361	61.8355
3	100	77.0444	71.3496	82.6092	376.665	313.848	709.377	458.097
3	100	110.949	120.757	126.574	185.443	261.171	110.363	266.456
4	100	98.3208	122.474	95.1421	74.4159	71.6458	77.4594	73.12
4	100	121.95	115.112	119.057	78.6902	91.953	137.008	97.8046
4	100	109.684	82.5099	98.9309	171.766	130.44	128.145	44.9604
4	100	94.7307	103.531	107.099	72.1691	87.775	86.8771	84.0631
4	100	118.955	123.135	121.322	153.477	172.277	196.704	184.975
4	100	101.482	94.3549	98.2076	64.6893	134.658	61.331	66.331
4	100	125.098	99.5114	113.377	110.44	154.702	148.818	191.212
5	100	82.574	106.684	115.781	27.3353	25.5567	28.2249	26.6358
5	100	62.0574	90.6669	77.6721	103.807	67.1074	88.4592	63.8385
5	100	64.9651	90.1618	69.3706	46.9336	48.6147	41.6694	43.9411
5	100	118.036	78.2005	117.709	69.3809	73.7865	66.0836	62.0934
5	100	102.679	93.4052	128.781	104.673	141.343	93.5074	119.469
5	100	139.966	109.781	159.478	63.0126	119.23	69.1108	122.846
5	100	152.366	104.272	173.04	109.785	168.371	124.015	154.807
5	100	92.0085	114.971	85.2531	466.321	466.699	375.675	428.074
5	100	105.911	128.249	98.7534	147.664	133.856	302.897	166.449
5	100	107.781	134.334	112.362	130.86	139.132	125.781	154.642
6	100	105.55	92.7873	88.5381	103.506	108.646	110.363	109.864
6	100	91.4709	81.3204	84.4505	66.7202	69.6096	66.0234	52.3042
6	100	108.732	108.143	121.783	262.554	270.584	536.377	442.906
6	100	166.878	124.955	132.236	2749.43	3920.58	4879.21	5011.91
6	100	101.548	104.719	115.439	89.0002	90.775	138.753	170.532
6	100	117	103.917	107.691	98.5862	127.914	123.196	136.492
6	100	113.8	121.794	104.369	211.258	236.347	196.573	194.107
7	100	110.531	114.323	137.527	83.4857	88.6498	81.1447	93.547
7	100	85.8418	87.0289	106.901	83.4752	69.3145	64.5048	111.651
7	100	96.0708	96.9804	104.13	27.8234	32.7199	24.0583	34.8013
7	100	109.772	100.38	98.0794	109.716	93.1387	84.9571	182.054
7	100	110.177	114.998	116.093	121.728	91.9726	63.0154	72.6736
7	100	110.012	87.2616	107.419	125.57	146.703	125.415	134.957
7	100	117.468	120.997	121.804	132.999	141.816	134.38	154.194
7	100	100.205	99.8114	132.491	22.2701	23.9759	23.6097	24.6617
7	100	77.1815	52.4977	55.9124	38.9521	37.7329	32.045	34.5892
7	100	118.359	89.0658	134.027	102.177	117.414	118.207	132.098
8	100	134.11	132.956	116.57	285.649	197.773	217.129	114.968
8	100	147.701	133.37	127.514	619.494	724.714	515.321	627.987
8	100	111.956	107.655	106.862	51.6322	66.391	54.4716	76.6072
8	100	117.747	105.985	112.031	255.356	184.016	600.783	310.626
8	100	129.578	90.1934	125.411	84.382	109.251	82.8896	94.6302
8	100	110.11	106.498	122.525	34.1743	31.5184	31.238	25.6336
8	100	95.8407	93.6677	109.818	200.231	180.321	239.289	200.637
8	100	100.301	111.574	96.6322	2.46128	2.41561	2.59205	1.86969
8	100	81.5378	62.2351	60.9128	38.2844	33.4686	40.5298	44.1439
8	100	127.429	121.143	124.359	139.248	144.366	145.752	207.621
8	100	115.476	106.585	129.225	118.021	133.042	108.518	140.326
9	100	125.168	104.704	101.027	83.8453	86.7919	88.6995	76.0552
9	100	93.2935	111.503	100.71	89.7459	86.6528	91.257	67.6874
9	100	97.6141	130.104	101.031	228.945	265.809	273.601	239.763
9	100	124.59	92.239	136.352	143.358	156.465	123.201	157.335
9	100	87.9084	89.6584	91.7686	104.087	127.072	92.1941	96.014
9	100	115.31	121.589	125.803	131.869	161.444	136.782	159.395
9	100	125.345	130.637	121.777	491.4	157.55	817.443	183.431
9	100	90.9062	88.7853	85.1134	77.7613	100.506	91.12	91.3132
9	100	112.266	78.0722	84.5213	23.6597	26.9385	24.3368	23.1857
9	100	126.665	105.856	140.583	44.7445	60.3555	54.1945	65.9977
9	100	117.28	132.978	132.688	228.798	189.357	266.885	172.175
10	100	168.882	87.1903	93.4819	101.581	107.188	93.6804	103.064
10	100	149.316	59.11	117.312	65.0606	41.1105	47.4217	67.717
10	100	124.946	105.282	115.507	97.6851	130.283	104.107	116.119
10	100	110.374	78.05	79.8235	44.5702	37.0378	38.3122	33.6557
10	100	107.734	124.728	113.791	99.7604	88.833	93.1356	100.671
11	100	106.188	113.31	110.658	278.752	217.512	301.741	397.153
11	100	132.44	117.827	160.188	125.995	150.047	166.867	165.257
11	100	72.8434	83.8288	272.473	66.8692	57.4944	68.8253	67.0901
11	100	111.702	104.197	119.349	86.9861	87.4604	87.7719	106.303
11	100	88.9807	75.0909	89.6192	107.937	128.319	105.418	102.653
11	100	138.204	84.6594	104.26	121.058	106.014	252.855	135.698
11	100	174.822	60.8676	99.013	124.752	122.468	122.624	130.335
11	100	132.838	112.138	159.569	64.4599	89.9089	92.8078	67.8982

## Sheet: Alpha
COM	1_Before	2_Before	4_Before	5_Before	1_After	2_After	4_After	5_After
1	100	272.283	109.297	251.379	182.951	208.712	172.065	181.052
1	100	153.947	112.032	165.467	171.081	136.921	109.083	132.873
1	100	127.11	91.0927	105.839	78.847	75.4881	94.7881	98.9121
1	100	165.561	82.9454	125.228	171.869	145.131	143.885	156.304
1	100	63.6284	45.7564	46.9041	14.4642	18.1426	17.7671	15.557
1	100	86.3175	90.1279	88.081	10.7309	11.0188	9.46499	14.0102
1	100	215.858	113.503	210.154	116	353.502	161.605	387.066
1	100	196.41	94.9609	203.23	83.6103	310.361	95.9932	350.23
3	100	113.733	95.1968	90.536	130.537	148.814	122.966	123.999
3	100	113.182	102.314	91.4076	65.7161	87.2348	75.3846	62.0674
3	100	108.231	118.242	143.828	39.2077	39.1444	39.3477	38.5763
3	100	119.194	89.5943	158.717	54.5986	58.6227	57.8207	71.075
3	100	185.715	97.8752	142.234	268.07	394.87	486.773	466.392
3	100	149.342	107.46	143.737	143.356	210.925	93.3798	274.61
7	100	149.601	98.0944	121.458	90.3994	86.8392	78.3644	75.3388
7	100	86.2681	99.0883	78.6861	65.6361	75.7748	65.9941	72.8701
7	100	102.108	91.1921	98.2922	28.7025	25.5814	24.1963	25.9743
7	100	104.543	96.7425	87.6233	73.7042	91.0983	59.3452	101.622
7	100	104.616	126.115	116.136	105.276	98.4976	67.7125	58.7081
7	100	102.53	70.1051	90.2894	91.8816	125.345	70.9853	71.4174
7	100	115.504	88.6817	110.803	80.761	94.4283	94.4905	100.524
7	100	110.297	115.827	119.022	23.5607	33.2251	24.9768	28.2996
7	100	106.077	67.9694	70.7372	38.2405	42.6689	43.503	35.6613
7	100	132.91	131.165	128.207	92.3023	89.4451	124.725	110.392
9	100	172.926	85.2194	140.066	67.0691	71.4278	77.1174	75.0383
9	100	590.817	124.76	660.932	80.3453	793.72	73.8975	296.415
9	100	117.097	122.066	137.54	212.033	253.506	251.489	233.783
9	100	1687.62	114.015	1486.81	446.609	817.427	119.591	410.747
9	100	96.7848	87.4296	89.0439	98.9091	119.067	100.793	112.238
9	100	133.959	114.818	120.834	247.308	369.195	206.872	289.076
9	100	215.189	119.92	208.65	232.133	216.439	379.867	297.728
9	100	200.698	100.403	183.095	88.3847	186.987	107.743	154.656
9	100	123.033	90.1564	100.125	26.2597	38.2312	23.893	34.2005
9	100	143.105	98.9595	158.929	63.1017	138.635	94.4119	162.997
9	100	164.159	119.228	138.638	171.126	243.982	194.637	227.416

## Sheet: Beta1
COM	1_Before	2_Before	4_Before	5_Before	1_After	2_After	4_After	5_After
1	100	151.967	119.497	156.032	170.92	162.048	165.589	172.272
1	100	145.914	106.675	128.886	82.7199	133.491	85.8199	117.892
1	100	125.451	90.52	99.8442	74.2768	75.4838	95.6653	98.1562
1	100	117.202	104.066	107.223	215.226	164.791	187.85	157.04
1	100	74.3018	53.1827	54.026	18.0236	17.5569	19.1187	17.6242
1	100	82.1474	101.89	91.3028	11.799	10.2796	10.0192	11.0726
1	100	147.661	91.9248	140.475	158.778	212.553	143.516	227.351
1	100	112.659	110.625	140.666	96.8809	169	114.301	159.081
3	100	81.8804	80.1053	83.1925	105.687	127.138	114.909	96.5934
3	100	96.8407	102.27	94.0066	69.375	90.8307	80.2612	70.5677
3	100	101.871	122.289	127.283	32.5619	28.2332	28.8046	32.7415
3	100	128.055	96.475	157.32	67.3998	65.4241	71.9611	77.7691
3	100	90.1577	78.4544	91.0539	145.144	174.776	263.501	206.081
3	100	110.592	84.5093	77.0265	124.64	150.56	89.7832	167.876
7	100	106.099	100.834	105.18	87.5804	87.4668	93.4486	79.6404
7	100	104.564	117.981	105.002	75.4995	117.652	84.1801	84.8887
7	100	100.412	97.2845	98.9415	27.2303	25.6981	26.1906	24.1669
7	100	104.838	97.7192	87.8963	98.545	90.2102	83.1177	96.8498
7	100	108.298	110.067	112.261	105.265	83.3606	57.4382	63.0875
7	100	117.236	103.125	119.475	164.277	146.261	129.793	142.352
7	100	92.9302	87.8819	84.1485	92.4238	101.431	91.82	91.259
7	100	105.814	140.844	133.505	27.8836	29.1088	29.1474	28.7448
7	100	68.9311	52.4151	52.7249	32.7354	34.0181	33.7361	35.2473
7	100	125.169	109.963	117.552	101.266	84.219	103.57	103.857
8	100	110.37	117.908	100.226	133.6	122.35	150.112	149.741
9	100	93.881	73.0603	85.2085	71.8241	69.4293	71.0769	77.8798
9	100	296.684	97.7486	305.328	74.204	357.435	81.3304	263.328
9	100	127.593	104.771	123.311	236.412	284.779	229.529	237.627
9	100	443.805	107.718	497.165	369.151	638.529	113.58	238.452
9	100	90.8568	98.2872	92.025	97.2156	94.9741	87.5064	101.026
9	100	120.781	115.375	122.61	146.012	225.414	142.779	213.899
9	100	126.981	106.779	117.53	153.26	149.073	197.01	152.275
9	100	115.374	94.6366	133.925	92.3342	107.278	103.231	134.172
9	100	112.984	94.3297	99.5561	27.5821	28.1703	28.4733	25.4745
9	100	123.156	127.656	146.236	131.589	170.58	122.11	195.766
9	100	122.407	114.827	132.63	174.166	179.217	178.295	154.024

## Sheet: Beta2
COM	1_Before	2_Before	4_Before	5_Before	1_After	2_After	4_After	5_After
1	100	110.16	90.271	112.185	123.516	135.885	136.418	118.123
1	100	100.842	103.274	97.997	78.1243	83.1926	81.7189	92.7181
1	100	104.835	95.9905	99.3345	90.0452	77.9549	103.976	92.0631
1	100	104.59	103.094	94.9763	232.018	175.641	217.436	161.034
1	100	84.5476	55.7491	61.4869	19.103	16.8404	20.4436	19.5704
1	100	89.4773	99.6391	91.8528	13.2252	11.5445	13.5845	13.0802
1	100	126.341	123.271	144.39	132.687	166.956	126.245	188.151
1	100	108.247	117.222	113.647	91.7573	100.786	93.6114	102.297
3	100	81.1697	87.2194	88.7746	98.9973	108.172	112.667	94.8325
3	100	107.235	107.558	88.0438	77.124	81.9695	85.2231	80.0989
3	100	83.63	113.479	128.947	29.6881	23.5113	31.8398	27.0647
3	100	98.8189	88.8462	118.658	66.2487	60.3697	56.1538	60.0281
3	100	72.2952	74.7219	70.219	106.257	114.344	137.097	145.201
3	100	112.485	95.3586	92.5642	145.616	156.523	123.545	189.701
7	100	91.3225	90.123	92.4021	97.4223	86.3073	86.4445	76.417
7	100	91.6759	89.4101	93.6639	91.4294	107.903	106.948	109.819
7	100	96.7287	94.2966	93.3959	30.2809	24.6817	30.7156	24.8702
7	100	80.1604	87.2118	84.2347	83.5762	78.2626	77.62	84.6446
7	100	106.915	118.815	112.414	105.355	87.2059	63.1532	70.9819
7	100	109.105	104.181	113.858	144.686	136.231	120.82	149.404
7	100	81.4496	102.661	91.9407	107.888	100.199	102.039	92.6503
7	100	96.7037	130.168	129.011	28.1434	27.3551	24.5658	25.07
7	100	82.9075	63.1379	59.5786	37.5627	37.8023	38.1344	36.3676
7	100	109.064	103.563	115.205	75.7538	70.025	89.3365	90.2186
9	100	90.7478	78.8217	72.5975	82.2997	80.3753	81.1872	76.6963
9	100	168.15	101.61	150.668	90.8415	155.921	85.6739	129.079
9	100	124.814	112.82	114.725	232.993	271.371	239.774	255.758
9	100	140.823	100.508	154.961	144.175	198.489	115.071	144.509
9	100	99.8591	101.455	94.8039	122.782	126.708	136.919	118.305
9	100	104.871	110.383	120.657	106.765	140.328	120.288	147.275
9	100	86.9097	102.305	87.1657	127.475	110.539	170.397	114.487
9	100	113.864	112.64	137.076	106.391	103.95	106.089	109.457
9	100	104.621	90.1808	85.4285	32.4753	23.6793	31.0166	23.8466
9	100	98.2101	106.007	134.306	161.908	163.435	144.211	206.408
9	100	111.423	121.265	114.339	168.934	150.504	180.381	132.012

## Sheet: Gamma
COM	1_Before	2_Before	4_Before	5_Before	1_After	2_After	4_After	5_After
1	100	94.6764	88.5051	84.0262	106.042	102.895	108.914	95.8372
1	100	81.875	98.1492	92.4615	74.8021	85.0201	87.9875	83.2097
1	100	103.735	91.2208	90.2029	83.6934	71.8125	99.5347	95.5196
1	100	98.7722	99.5223	104.462	213.15	167.879	224.248	192.076
1	100	109.59	59.6356	65.9745	20.1637	19.5543	20.4371	21.1149
1	100	89.0707	102.723	87.828	16.2828	12.8751	14.066	12.2953
1	100	93.4958	121.27	138.203	162.777	153.763	160.757	227.561
1	100	94.7411	117.345	110.036	101.197	102.81	90.3982	121.281
3	100	79.92	98.5105	84.9974	115.767	121.698	115.124	98.6124
3	100	104.364	104.931	101.437	92.6121	103.579	91.5881	83.6061
3	100	92.5061	122.844	118.403	22.6802	17.6425	21.6112	17.7367
3	100	99.4067	95.547	123.559	96.6268	80.0365	86.7896	86.7533
3	100	70.5144	81.4518	75.9742	85.4934	90.8845	104.365	107.216
3	100	103.644	109.157	96.5683	124.914	128.522	101.326	197.463
7	100	89.4255	105.749	88.5054	88.7667	79.533	85.9397	72.5122
7	100	83.0251	91.0519	82.1506	82.1177	88.4191	81.9152	75.0045
7	100	84.1931	91.1002	96.8557	29.9982	24.5166	31.5683	24.7514
7	100	96.408	110.055	96.0357	99.4718	89.5362	101.501	98.7264
7	100	98.9365	118.121	111.457	97.0413	79.3148	61.8096	59.2006
7	100	114.084	103.746	121.615	134.615	137.921	130.974	146.862
7	100	82.1257	100.659	82.8042	99.0522	83.7817	99.1891	80.9079
7	100	89.3767	118.487	126.649	25.8674	26.4385	25.277	25.818
7	100	87.1264	65.8519	63.4415	40.3893	36.6689	35.6164	37.2031
7	100	136.018	118.894	121.421	46.8166	43.279	52.0935	66.6652
9	100	92.8645	86.5029	78.5827	94.8699	84.866	91.9158	82.8626
9	100	117.372	106.04	117.451	85.7937	95.2573	85.2442	80.2013
9	100	101.288	103.257	102.205	196.747	221.251	197.125	203.726
9	100	96.4848	98.2472	94.4368	109.051	151.341	117.353	118.538
9	100	95.0888	106.308	100.529	107.151	91.4125	118.74	101.654
9	100	106.596	114.587	121.32	120.85	146.368	129.233	144.558
9	100	77.4512	111.832	82.0382	117.814	115.243	146.328	106.508
9	100	98.1483	109.023	134.981	82.4535	86.0688	106.493	98.423
9	100	99.8788	89.6735	86.2396	27.0235	18.5983	27.0913	19.8165
9	100	83.7333	112.234	154.083	196.092	163.367	177.513	238.774
9	100	100.767	109.808	101.804	140.01	135.998	147.797	123.17
